# Supplementary material for: Alveolar Echinococcosis in 11-Month-Old Dog—Clinical Case
Source: Pathogens. 2025 May 2;14(5):450. doi: 10.3390/pathogens14050450 (PMC12114745; doi:10.3390/pathogens14050450)
Supplement: Supplementary file 1 [file pathogens-14-00450-s001.zip]

Archive with 1 entries (1 files):
- pathogens-3584142-supplementary.pdf
